# Supplementary material for: Discovery of First-in-Class Carbonic Anhydrase/Histone Deacetylase Dual Inhibitors with Antiproliferative Activity in Cancer Cells
Source: J Med Chem. 2025 Oct 28;68(21):22874–95. doi: 10.1021/acs.jmedchem.5c01788 (PMC12621190; doi:10.1021/acs.jmedchem.5c01788)
Supplement: Supplementary file 1 [file jm5c01788_si_001.csv]

Compound	Smiles
4	O=C(NC1=CC=CC=C1N)C2=CC=C(S(=O)(N)=O)C=C2
5	O=C(NC1=CC=CC=C1N)C2=CC=C(Cl)C(S(=O)(N)=O)=C2
8	O=C(NC1=CC=CC=C1N)C2=CC=C(NC(C3=CC=C(S(=O)(N)=O)C=C3)=O)C=C2
11	O=C(NC1=CC=CC=C1N)C2=CC=C(CNC(NC3=CC=C(S(=O)(N)=O)C=C3)=O)C=C2
12	O=C(NC1=CC=CC=C1N)C2=CC=C(CNC(NC3=CC=CC(S(=O)(N)=O)=C3)=O)C=C2
14	[NH3+]C1=CC(F)=CC=C1NC(C2=CC=C(CNC(NC3=CC=CC(S(=O)(N)=O)=C3)=O)C=C2)=O.FC(F)(C([O-])=O)F
18	O=C(NC1=CC=CC=C1N)C2=CC=C(NC(NCCC3=CC=C(S(=O)(N)=O)C=C3)=O)C=C2
21	O=C(NC1=CC=CC=C1N)C2=CC=C(NC(NC3=CC=C(S(=O)(N)=O)C=C3)=S)C=C2
22	O=C(NC1=CC=CC=C1N)C2=CC=C(NC(NC3=CC=CC(S(=O)(N)=O)=C3)=S)C=C2
29	O=C(NC1=CC=CC=C1N)C2=CC=C(NC(NCC3=CC=C(S(=O)(N)=O)C=C3)=S)C=C2
30	O=C(NC1=CC=CC=C1N)C2=CC=C(NC(NCCC3=CC=C(S(=O)(N)=O)C=C3)=S)C=C2
37	O=C(NC1=CC=CC=C1N)C2=CC=C(NCC(NCC3=CC=C(S(=O)(N)=O)C=C3)=O)C=C2
38	O=C(NC1=CC=CC=C1N)C2=CC=C(NCC(NCCC3=CC=C(S(=O)(N)=O)C=C3)=O)C=C2
39	O=C(NC1=CC=CC=C1N)C2=CC=C(NCC(NCCCCCOC3=CC=C(S(=O)(N)=O)C=C3)=O)C=C2
40	O=C(CNC1=CC=C(C(NC2=C(N)C=CC=C2)=O)C=C1)NCCC3=CC=CC=C3
11a	O=C(C1=CC=C(CNC(NC2=CC=C(S(N)(=O)=O)C=C2)=O)C=C1)NC3=CC=CC=C3
11b	O=C(C1=CC=C(CNC(NC2=CC=CC=C2)=O)C=C1)NC3=C(N)C=CC=C3
NA = no inhibition at 100 ?M
ND = not detected
